# Supplementary material for: Reduction in Musca domestica fecundity by dsRNA-mediated gene knockdown
Source: PLoS One. 2018 Jan 17;13(1):e0187353. doi: 10.1371/journal.pone.0187353 (PMC5771563; doi:10.1371/journal.pone.0187353)
Supplement: S1 File — (XLSX) [file pone.0187353.s001.xlsx]

## Sheet: Mdom dsRNA oviposition
R1
days PI	trt	# alive	# eggs	eggs/indiv				eggs/individ	SD	SE
7	GFP	55	6100	110.909			GFP	135.74	27.233	15.723
7	dsRPS6	55	0	0			dsActin	98.2111	45.1983	26.0953
7	dsRPL26	54	1127	20.8704			dsRPL26	8.3925	10.8264	6.25061
7	dsActin	54	3668	67.9259			dsRPS6	1.39655	2.4189	1.39655
R2
days PI	trt	# alive	# eggs	eggs/indiv
7	GFP	37	6100	164.865
7	dsRPS6	38	0	0
7	dsRPL26	27	76	2.81481
7	dsActin	46	3521	76.5435
R3
days PI	trt	# alive	# eggs	eggs/indiv
7	GFP	65	8544	131.446
7	dsRPS6	58	243	4.18966
7	dsRPL26	65	97	1.49231
7	dsActin	61	9160	150.164

## Sheet: Mdom dsRNA mortality
R1
days PI	trt	# set	# alive	% mortality				% mortality	SD	SE
7	no trt	54	54	0			no trt	9.02778	15.6366	9.02778
7	GFP	55	55	0			GFP	8.16327	14.1392	8.16327
7	dsActin	54	54	0			dsActin	2.57845	3.17337	1.83215
7	dsRPL26	54	54	0			dsRPL26	14.5833	25.2591	14.5833
7	dsRPS6	55	55	0			dsRPS6	10.1505	12.4202	7.17081
R2
days PI	trt	# set	# alive	% mortality
7	no trt	48	35	27.0833
7	GFP	49	37	24.4898
7	dsActin	49	46	6.12245
7	dsRPL26	48	27	43.75
7	dsRPS6	50	38	24
R3
days PI	trt	# set	# alive	% mortality
7	no trt	65	65	0
7	GFP	65	65	0
7	dsActin	62	61	1.6129
7	dsRPL26	65	65	0
7	dsRPS6	62	58	6.45161

## Sheet: Mdom dsAaRPS6 oviposition
R1
days PI	trt	# alive	# eggs	eggs/indiv	% of GFP clutch size			% of GFP clutch size	SD	SE
7	GFP	36	4088	113.556	100		GFP	100	0	0
7	dsAaRPS6	18	2244	124.667	109.785		daAaRPS6	93.1301	18.7364	10.8175
7	dsRPS6	8	238	29.75	26.1986		dsRPS6	22.2429	5.02437	2.90082
R2
days PI	trt	# alive	# eggs	eggs/indiv	% of GFP clutch size
7	GFP	33	2989	90.5758	100
7	dsAaRPS6	42	3681	87.6429	96.7619
7	dsRPS6	38	824	21.6842	23.9404
R3
days PI	trt	# alive	# eggs	eggs/indiv	% of GFP clutch size
7	GFP	47	1484	31.5745	100
7	dsAaRPS6	47	1081	23	72.8437
7	dsRPS6	42	220	5.2381	16.5897

## Sheet: qPCR ind Cts R1 - GFP
Well	Sample Name	Target Name	plate	Cт	Cт Mean	Cт SD	Ct mean	Ct SD	dCt	ddCt	2^(-ddCt)
D3	09	mdACTIN	1	23.6969	23.672	0.0350878	23.672	0.0350878
D4	09	mdACTIN	1	23.6472	23.672	0.0350878								actin5	RPL26	RPS6
D9	09	mdACTIN5C	1	19.5207	19.52	0.00105603	19.52	0.00105603	-4.15206					0.815624	0.789469	0.768901
D10	09	mdACTIN5C	1	19.5192	19.52	0.00105603								0.627821	0.441949	0.392561
D7	09	MdoRPL26	1	19.7522	19.705	0.0666756	19.705	0.0666756	-3.967					1.41538	1.5166	1.4858
D8	09	MdoRPL26	1	19.6579	19.705	0.0666756								0.65614	0.47199	0.455236
D5	09	MdoRPS6	1	19.8261	19.7537	0.102501	19.7537	0.102501	-3.91838
D6	09	MdoRPS6	1	19.6812	19.7537	0.102501
A3	06	mdACTIN	1	23.8633	23.7993	0.0905301	23.7993	0.0905301		0	1
A4	06	mdACTIN	1	23.7352	23.7993	0.0905301
A9	06	mdACTIN5C	1	19.9201	19.9412	0.0298764	19.9412	0.0298764	-3.85803	0.294024	0.815624
A10	06	mdACTIN5C	1	19.9623	19.9412	0.0298764
A7	06	MdoRPL26	1	20.2098	20.1733	0.0515459	20.1733	0.0515459	-3.62595	0.341045	0.789469
A8	06	MdoRPL26	1	20.1369	20.1733	0.0515459
A5	06	MdoRPS6	1	20.2425	20.26	0.0246866	20.26	0.0246866	-3.53925	0.379129	0.768901
A6	06	MdoRPS6	1	20.2775	20.26	0.0246866
B3	07	mdACTIN	1	23.1579	23.0993	0.0829126	23.0993	0.0829126		0	1
B4	07	mdACTIN	1	23.0407	23.0993	0.0829126
B9	07	mdACTIN5C	1	19.5698	19.6188	0.0693838	19.6188	0.0693838	-3.48048	0.671576	0.627821
B10	07	mdACTIN5C	1	19.6679	19.6188	0.0693838
B7	07	MdoRPL26	1	20.3684	20.3104	0.0820913	20.3104	0.0820913	-2.78895	1.17805	0.441949
B8	07	MdoRPL26	1	20.2523	20.3104	0.0820913
B5	07	MdoRPS6	1	20.4823	20.5299	0.0673311	20.5299	0.0673311	-2.56937	1.34901	0.392561
B6	07	MdoRPS6	1	20.5775	20.5299	0.0673311
C3	08	mdACTIN	1	23.8106	23.8376	0.0383071	23.8376	0.0383071		0	1
C4	08	mdACTIN	1	23.8647	23.8376	0.0383071
C9	08	mdACTIN5C	1	19.1443	19.1844	0.0567303	19.1844	0.0567303	-4.65325	-0.501191	1.41538
C10	08	mdACTIN5C	1	19.2245	19.1844	0.0567303
C7	08	MdoRPL26	1	19.4097	19.2698	0.197838	19.2698	0.197838	-4.56784	-0.60084	1.5166
C8	08	MdoRPL26	1	19.1299	19.2698	0.197838
C5	08	MdoRPS6	1	19.3828	19.348	0.0491264	19.348	0.0491264	-4.48962	-0.571238	1.4858
C6	08	MdoRPS6	1	19.3133	19.348	0.0491264
E3	10	mdACTIN	1	22.8935	22.8426	0.0720489	22.8426	0.0720489		0	1
E4	10	mdACTIN	1	22.7916	22.8426	0.0720489
E9	10	mdACTIN5C	1	19.2969	19.2985	0.00224424	19.2985	0.00224424	-3.54413	0.607925	0.65614
E10	10	mdACTIN5C	1	19.3	19.2985	0.00224424
E7	10	MdoRPL26	1	19.9467	19.9588	0.0170853	19.9588	0.0170853	-2.88382	1.08317	0.47199
E8	10	MdoRPL26	1	19.9708	19.9588	0.0170853
E5	10	MdoRPS6	1	20.0362	20.0595	0.0329339	20.0595	0.0329339	-2.78307	1.13531	0.455236
E6	10	MdoRPS6	1	20.0828	20.0595	0.0329339

## Sheet: qPCR ind Cts R1 - actin
Well	Sample Name	Target Name	Plate	Cт	Cт Mean	Cт SD	mean	Ct SD	dCt	ddCt	2^-ddCT
B3	09	mdACTIN	2	23.8235	23.5761	0.349796	23.5761	0.349796
B4	09	mdACTIN	2	23.3288	23.5761	0.349796								actin5	RPL26	RPS6
B9	09	mdACTIN5C	2	19.2454	19.2587	0.0187914	19.2587	0.0187914	-4.31738					0.844958	1.51817	1.59624
B10	09	mdACTIN5C	2	19.272	19.2587	0.0187914								0.302871	0.453641	0.535909
B7	09	MdoRPL26	2	19.6004	19.6354	0.0494271	19.6354	0.0494271	-3.94072					0.388575	0.726164	0.692677
B8	09	MdoRPL26	2	19.6703	19.6354	0.0494271								0.31468	0.776316	0.800446
B5	09	MdoRPS6	2	19.8944	19.9248	0.0429291	19.9248	0.0429291	-3.65135					0.559613	0.913638	0.865157
B6	09	MdoRPS6	2	19.9551	19.9248	0.0429291
D3	11	mdACTIN	2	23.8544	23.7663	0.124573	23.7663	0.124573		0	1
D4	11	mdACTIN	2	23.6782	23.7663	0.124573
D9	11	mdACTIN5C	2	19.6577	19.692	0.0485181	19.692	0.0485181	-4.07433	0.243048	0.844958
D10	11	mdACTIN5C	2	19.7263	19.692	0.0485181
D7	11	MdoRPL26	2	19.2224	19.2233	0.0011936	19.2233	0.0011936	-4.54305	-0.602333	1.51817
D8	11	MdoRPL26	2	19.2241	19.2233	0.0011936
D5	11	MdoRPS6	2	19.4159	19.4403	0.0344498	19.4403	0.0344498	-4.32603	-0.674679	1.59624
D6	11	MdoRPS6	2	19.4647	19.4403	0.0344498
E3	12	mdACTIN	2	22.7863	22.7156	0.0999696	22.7156	0.0999696		0	1
E4	12	mdACTIN	2	22.6449	22.7156	0.0999696
E9	12	mdACTIN5C	2	20.1238	20.1214	0.00333264	20.1214	0.00333264	-2.59416	1.72323	0.302871
E10	12	mdACTIN5C	2	20.1191	20.1214	0.00333264
E7	12	MdoRPL26	2	19.9529	19.9153	0.053217	19.9153	0.053217	-2.80034	1.14038	0.453641
E8	12	MdoRPL26	2	19.8776	19.9153	0.053217
E5	12	MdoRPS6	2	19.9809	19.9642	0.0236373	19.9642	0.0236373	-2.75141	0.89994	0.535909
E6	12	MdoRPS6	2	19.9475	19.9642	0.0236373
F3	13	mdACTIN	2	23.2042	23.1573	0.0663331	23.1573	0.0663331		0	1
F4	13	mdACTIN	2	23.1104	23.1573	0.0663331
F9	13	mdACTIN5C	2	20.2119	20.2037	0.011677	20.2037	0.011677	-2.95365	1.36373	0.388575
F10	13	mdACTIN5C	2	20.1954	20.2037	0.011677
F7	13	MdoRPL26	2	19.6124	19.6782	0.0930117	19.6782	0.0930117	-3.47909	0.461633	0.726164
F8	13	MdoRPL26	2	19.744	19.6782	0.0930117
F5	13	MdoRPS6	2	20.0482	20.0357	0.0177394	20.0357	0.0177394	-3.12161	0.529745	0.692677
F6	13	MdoRPS6	2	20.0232	20.0357	0.0177394
G3	14	mdACTIN	2	23.2003	23.0662	0.189581	23.0662	0.189581		0	1
G4	14	mdACTIN	2	22.9322	23.0662	0.189581
G9	14	mdACTIN5C	2	20.3888	20.4169	0.0397246	20.4169	0.0397246	-2.64934	1.66804	0.31468
G10	14	mdACTIN5C	2	20.445	20.4169	0.0397246
G7	14	MdoRPL26	2	19.535	19.4908	0.0625405	19.4908	0.0625405	-3.57543	0.365285	0.776316
G8	14	MdoRPL26	2	19.4466	19.4908	0.0625405
G5	14	MdoRPS6	2	19.7682	19.736	0.0456036	19.736	0.0456036	-3.33023	0.321124	0.800446
G6	14	MdoRPS6	2	19.7037	19.736	0.0456036
H3	15	mdACTIN	2	23.8617	23.657	0.289413	23.657	0.289413		0	1
H4	15	mdACTIN	2	23.4524	23.657	0.289413
H9	15	mdACTIN5C	2	20.2131	20.1772	0.0507664	20.1772	0.0507664	-3.47988	0.837499	0.559613
H10	15	mdACTIN5C	2	20.1413	20.1772	0.0507664
H7	15	MdoRPL26	2	19.8921	19.8466	0.0643599	19.8466	0.0643599	-3.81041	0.130305	0.913638
H8	15	MdoRPL26	2	19.8011	19.8466	0.0643599
H5	15	MdoRPS6	2	20.2046	20.2147	0.0142032	20.2147	0.0142032	-3.44239	0.208965	0.865157
H6	15	MdoRPS6	2	20.2247	20.2147	0.0142032

## Sheet: qPCR ind Cts R1 - RPS6
Well	Sample Name	Target Name	plate	Cт	Cт Mean	Cт SD	Geom mean	Ct SD	dCt	ddCt	2^-ddCT
B3	09	mdACTIN	3	23.8515	23.8172	0.0484237	23.8172	0.0484237
B4	09	mdACTIN	3	23.783	23.8172	0.0484237								actin5	RPL26	RPS6
B9	09	mdACTIN5C	3	19.7487	19.7433	0.00761341	19.7433	0.00761341	-4.0739					1.27201	1.59684	1.03275
B10	09	mdACTIN5C	3	19.7379	19.7433	0.00761341								0.520663	0.423235	0.19509
B7	09	MdoRPL26	3	19.6966	19.6842	0.0175479	19.6842	0.0175479	-4.13298					1.2785	1.31698	0.436441
B8	09	MdoRPL26	3	19.6718	19.6842	0.0175479								0.999744	0.693935	0.352018
B5	09	MdoRPS6	3	19.8915	19.9183	0.0379146	19.9183	0.0379146	-3.89889
B6	09	MdoRPS6	3	19.9451	19.9183	0.0379146
C3	16	mdACTIN	3	24.2315	24.2201	0.0160792	24.2201	0.0160792
C4	16	mdACTIN	3	24.2087	24.2201	0.0160792
C9	16	mdACTIN5C	3	19.7859	19.7991	0.0186512	19.7991	0.0186512	-4.42101	-0.347115	1.27201
C10	16	mdACTIN5C	3	19.8123	19.7991	0.0186512
C7	16	MdoRPL26	3	19.4151	19.4119	0.0045586	19.4119	0.0045586	-4.8082	-0.675223	1.59684
C8	16	MdoRPL26	3	19.4087	19.4119	0.0045586
C5	16	MdoRPS6	3	20.2807	20.2747	0.0084496	20.2747	0.0084496	-3.94538	-0.0464888	1.03275
C6	16	MdoRPS6	3	20.2688	20.2747	0.0084496
E3	18	mdACTIN	3	23.0519	23.0315	0.0288015	23.0315	0.0288015
E4	18	mdACTIN	3	23.0111	23.0315	0.0288015
E9	18	mdACTIN5C	3	19.8823	19.8992	0.0239043	19.8992	0.0239043	-3.13232	0.941578	0.520663
E10	18	mdACTIN5C	3	19.9161	19.8992	0.0239043
E7	18	MdoRPL26	3	20.0952	20.139	0.0619336	20.139	0.0619336	-2.89251	1.24047	0.423235
E8	18	MdoRPL26	3	20.1828	20.139	0.0619336
E5	18	MdoRPS6	3	21.5239	21.4904	0.0474081	21.4904	0.0474081	-1.5411	2.35779	0.19509
E6	18	MdoRPS6	3	21.4569	21.4904	0.0474081
F3	19	mdACTIN	3	23.9133	23.9282	0.021006	23.9282	0.021006
F4	19	mdACTIN	3	23.943	23.9282	0.021006
F9	19	mdACTIN5C	3	19.4849	19.4998	0.0211395	19.4998	0.0211395	-4.42835	-0.354454	1.2785
F10	19	mdACTIN5C	3	19.5148	19.4998	0.0211395
F7	19	MdoRPL26	3	19.8952	19.398	0.703206	19.398	0.703206	-4.53021	-0.397238	1.31698
F8	19	MdoRPL26	3	18.9007	19.398	0.703206
F5	19	MdoRPS6	3	21.1943	21.2254	0.044031	21.2254	0.044031	-2.70275	1.19614	0.436441
F6	19	MdoRPS6	3	21.2566	21.2254	0.044031
G3	20	mdACTIN	3	23.5485	23.54	0.0120264	23.54	0.0120264
G4	20	mdACTIN	3	23.5315	23.54	0.0120264
G9	20	mdACTIN5C	3	19.3684	19.4665	0.13866	19.4665	0.13866	-4.07353	0.000370026	0.999744
G10	20	mdACTIN5C	3	19.5645	19.4665	0.13866
G7	20	MdoRPL26	3	19.9417	19.9342	0.0107316	19.9342	0.0107316	-3.60585	0.527127	0.693935
G8	20	MdoRPL26	3	19.9266	19.9342	0.0107316
G5	20	MdoRPS6	3	21.172	21.1474	0.0348113	21.1474	0.0348113	-2.39261	1.50628	0.352018
G6	20	MdoRPS6	3	21.1228	21.1474	0.0348113

## Sheet: qPCR ind Cts R1 - RPL26
Well	Sample Name	Target Name	plate	Cт	Cт Mean	Cт SD	Geom mean	Ct SD	dCt	ddCt	2^-ddCT
B3	09	mdACTIN	4	23.9098	23.9274	0.0248134	23.9274	0.0248134
B4	09	mdACTIN	4	23.9449	23.9274	0.0248134								actin5	RPL26	RPS6
B9	09	mdACTIN5C	4	19.6343	19.6788	0.0629033	19.6788	0.0629033	-4.24857					0.878865	0.287829	0.775729
B10	09	mdACTIN5C	4	19.7233	19.6788	0.0629033								0.571015	0.268626	0.27737
B7	09	MdoRPL26	4	20.4587	20.1025	0.503807	20.1025	0.503807	-3.82488					0.919902	0.19692	0.707617
B8	09	MdoRPL26	4	19.7462	20.1025	0.503807								1.79853	0.944654	0.958167
B5	09	MdoRPS6	4	19.6727	19.7151	0.0599146	19.7151	0.0599146	-4.21225					1.03329	0.469828	0.848247
B6	09	MdoRPS6	4	19.7575	19.7151	0.0599146
H3	21	mdACTIN	3	22.6593	22.647	0.0173281	22.647	0.0173281
H4	21	mdACTIN	3	22.6348	22.647	0.0173281
H9	21	mdACTIN5C	3	18.7732	18.7594	0.0195723	18.7594	0.0195723	-3.88761	0.186286	0.878865
H10	21	mdACTIN5C	3	18.7456	18.7594	0.0195723
H7	21	MdoRPL26	3	20.3663	20.3108	0.0785496	20.3108	0.0785496	-2.33626	1.79671	0.287829
H8	21	MdoRPL26	3	20.2552	20.3108	0.0785496
H5	21	MdoRPS6	3	19.0187	19.1145	0.135547	19.1145	0.135547	-3.53251	0.366375	0.775729
H6	21	MdoRPS6	3	19.2104	19.1145	0.135547
C3	22	mdACTIN	4	22.385	22.3207	0.0908956	22.3207	0.0908956
C4	22	mdACTIN	4	22.2564	22.3207	0.0908956
C9	22	mdACTIN5C	4	18.8449	18.8805	0.0503658	18.8805	0.0503658	-3.44017	0.8084	0.571015
C10	22	mdACTIN5C	4	18.9161	18.8805	0.0503658
C7	22	MdoRPL26	4	20.379	20.3921	0.0186498	20.3921	0.0186498	-1.92855	1.89633	0.268626
C8	22	MdoRPL26	4	20.4053	20.3921	0.0186498
C5	22	MdoRPS6	4	19.9441	19.9586	0.0203788	19.9586	0.0203788	-2.36214	1.85011	0.27737
C6	22	MdoRPS6	4	19.973	19.9586	0.0203788
D3	23	mdACTIN	4	22.9103	22.8434	0.0945856	22.8434	0.0945856
D4	23	mdACTIN	4	22.7766	22.8434	0.0945856
D9	23	mdACTIN5C	4	18.6964	18.7153	0.0268148	18.7153	0.0268148	-4.12812	0.120448	0.919902
D10	23	mdACTIN5C	4	18.7343	18.7153	0.0268148
D7	23	MdoRPL26	4	21.3446	21.3629	0.0258977	21.3629	0.0258977	-1.48056	2.34432	0.19692
D8	23	MdoRPL26	4	21.3812	21.3629	0.0258977
D5	23	MdoRPS6	4	19.1083	19.1301	0.0308569	19.1301	0.0308569	-3.71329	0.498959	0.707617
D6	23	MdoRPS6	4	19.152	19.1301	0.0308569
E3	24	mdACTIN	4	23.6237	23.5858	0.0536985	23.5858	0.0536985
E4	24	mdACTIN	4	23.5478	23.5858	0.0536985
E9	24	mdACTIN5C	4	18.4859	18.4904	0.00625796	18.4904	0.00625796	-5.09539	-0.846822	1.79853
E10	24	mdACTIN5C	4	18.4948	18.4904	0.00625796
E7	24	MdoRPL26	4	19.7471	19.843	0.135649	19.843	0.135649	-3.74274	0.0821428	0.944654
E8	24	MdoRPL26	4	19.9389	19.843	0.135649
E5	24	MdoRPS6	4	19.4096	19.4352	0.0361816	19.4352	0.0361816	-4.1506	0.0616512	0.958167
E6	24	MdoRPS6	4	19.4607	19.4352	0.0361816
F3	25	mdACTIN	4	23.2693	23.2363	0.0467877	23.2363	0.0467877
F4	25	mdACTIN	4	23.2032	23.2363	0.0467877
F9	25	mdACTIN5C	4	18.9576	18.9404	0.0242658	18.9404	0.0242658	-4.29582	-0.047246	1.03329
F10	25	mdACTIN5C	4	18.9233	18.9404	0.0242658
F7	25	MdoRPL26	4	20.4449	20.5012	0.0795975	20.5012	0.0795975	-2.73508	1.0898	0.469828
F8	25	MdoRPL26	4	20.5575	20.5012	0.0795975
F5	25	MdoRPS6	4	19.4175	19.2615	0.220724	19.2615	0.220724	-3.97481	0.237444	0.848247
F6	25	MdoRPS6	4	19.1054	19.2615	0.220724

## Sheet: qPCR ind Cts R2 - GFP
Well	Sample Name	Target Name	Plate	Cт	Cт Mean	Cт SD	Mean	Ct SD	dCt	ddCt	2^-ddCT
E3	10	mdACTIN	1	23.3364	23.3001	0.0513854	23.3001	0.0513854
E4	10	mdACTIN	1	23.2637	23.3001	0.0513854								actin5	RPL26	RPS6
E9	10	mdACTIN5C	1	18.9559	18.9791	0.0327774	18.9791	0.0327774	-4.32095					2.84887	3.99966	5.13754
E10	10	mdACTIN5C	1	19.0023	18.9791	0.0327774								1.23217	0.808884	0.927691
E7	10	MdoRPL26	1	19.646	19.6171	0.0408481	19.6171	0.0408481	-3.68299					0.782501	0.538067	0.580262
E8	10	MdoRPL26	1	19.5882	19.6171	0.0408481								1.89306	1.63598	1.84434
E5	10	MdoRPS6	1	19.842	19.8343	0.0107923	19.8343	0.0107923	-3.46575
E6	10	MdoRPS6	1	19.8267	19.8343	0.0107923
A3	06	mdACTIN	1	24.91	24.8192	0.128465	24.8192	0.128465
A4	06	mdACTIN	1	24.7284	24.8192	0.128465
A9	06	mdACTIN5C	1	19.0402	18.9879	0.0740719	18.9879	0.0740719	-5.83134	-1.51039	2.84887
A10	06	mdACTIN5C	1	18.9355	18.9879	0.0740719
A7	06	MdoRPL26	1	19.2033	19.1363	0.0946881	19.1363	0.0946881	-5.68287	-1.99988	3.99966
A8	06	MdoRPL26	1	19.0694	19.1363	0.0946881
A5	06	MdoRPS6	1	19.1425	18.9924	0.212341	18.9924	0.212341	-5.82683	-2.36108	5.13754
A6	06	MdoRPS6	1	18.8422	18.9924	0.212341
B3	07	mdACTIN	1	23.2734	23.1981	0.106451	23.1981	0.106451
B4	07	mdACTIN	1	23.1229	23.1981	0.106451
B9	07	mdACTIN5C	1	18.5682	18.576	0.0110566	18.576	0.0110566	-4.62216	-0.301207	1.23217
B10	07	mdACTIN5C	1	18.5838	18.576	0.0110566
B7	07	MdoRPL26	1	19.9227	19.8211	0.143689	19.8211	0.143689	-3.37699	0.305995	0.808884
B8	07	MdoRPL26	1	19.7195	19.8211	0.143689
B5	07	MdoRPS6	1	19.8764	19.8407	0.0505209	19.8407	0.0505209	-3.35747	0.108284	0.927691
B6	07	MdoRPS6	1	19.8049	19.8407	0.0505209
C3	08	mdACTIN	1	22.3757	22.3368	0.0548772	22.3369	0.0548772
C4	08	mdACTIN	1	22.298	22.3368	0.0548772
C9	08	mdACTIN5C	1	18.3652	18.3697	0.00643734	18.3697	0.00643734	-3.96712	0.353835	0.782501
C10	08	mdACTIN5C	1	18.3743	18.3697	0.00643734
C7	08	MdoRPL26	1	19.588	19.548	0.0565793	19.548	0.0565793	-2.78885	0.894143	0.538067
C8	08	MdoRPL26	1	19.508	19.548	0.0565793
C5	08	MdoRPS6	1	19.7236	19.6563	0.0951507	19.6563	0.0951507	-2.68053	0.785224	0.580262
C6	08	MdoRPS6	1	19.589	19.6563	0.0951507
D3	09	mdACTIN	1	23.8951	23.6886	0.292042	23.6886	0.292042
D4	09	mdACTIN	1	23.4821	23.6886	0.292042
D9	09	mdACTIN5C	1	17.9405	18.447	0.716181	18.447	0.716181	-5.24168	-0.920724	1.89306
D10	09	mdACTIN5C	1	18.9534	18.447	0.716181
D7	09	MdoRPL26	1	19.3258	19.2955	0.0428954	19.2955	0.0428954	-4.39315	-0.710159	1.63598
D8	09	MdoRPL26	1	19.2652	19.2955	0.0428954
D5	09	MdoRPS6	1	19.2447	19.3398	0.134494	19.3398	0.134494	-4.34886	-0.883107	1.84434
D6	09	MdoRPS6	1	19.4349	19.3398	0.134494

## Sheet: qPCR ind Cts R2 - actin
Well	Sample Name	Target Name	Plate	Cт	Cт Mean	Cт SD	Mean	Ct SD	dCt	ddCt	2^-ddCT
B3	10	mdACTIN	2	23.2894	23.2868	0.00367251	23.2868	0.00367251
B4	10	mdACTIN	2	23.2842	23.2868	0.00367251								actin5	RPL26	RPS6
B9	10	mdACTIN5C	2	18.934	18.9281	0.00823246	18.9281	0.00823246	-4.35867					0.563201	1.51456	1.98271
B10	10	mdACTIN5C	2	18.9223	18.9281	0.00823246								0.369964	1.44839	1.39844
B7	10	MdoRPL26	2	19.5514	19.551	0.00060152	19.551	0.00060152	-3.73584					0.194619	0.420083	0.428014
B8	10	MdoRPL26	2	19.5506	19.551	0.00060152								0.704682	2.18936	2.60966
B5	10	MdoRPS6	2	19.9148	19.9343	0.0276483	19.9343	0.0276483	-3.35249					0.433445	1.3452	1.48042
B6	10	MdoRPS6	2	19.9539	19.9343	0.0276483
C3	11	mdACTIN	2	23.5962	23.6236	0.038767	23.6236	0.038767
C4	11	mdACTIN	2	23.651	23.6236	0.038767
C9	11	mdACTIN5C	2	20.0656	20.0932	0.0390529	20.0932	0.0390529	-3.53039	0.828279	0.563201
C10	11	mdACTIN5C	2	20.1209	20.0932	0.0390529
C7	11	MdoRPL26	2	19.2574	19.2889	0.0445394	19.2889	0.0445394	-4.33474	-0.598897	1.51456
C8	11	MdoRPL26	2	19.3204	19.2889	0.0445394
C5	11	MdoRPS6	2	19.3586	19.2837	0.105967	19.2837	0.105967	-4.33997	-0.987477	1.98271
C6	11	MdoRPS6	2	19.2087	19.2837	0.105967
D3	12	mdACTIN	2	23.7855	23.7911	0.00793844	23.7911	0.00793844
D4	12	mdACTIN	2	23.7967	23.7911	0.00793844
D9	12	mdACTIN5C	2	20.952	20.867	0.120226	20.867	0.120226	-2.92413	1.43454	0.369964
D10	12	mdACTIN5C	2	20.782	20.867	0.120226
D7	12	MdoRPL26	2	19.5781	19.5208	0.0809624	19.5208	0.0809624	-4.27029	-0.53445	1.44839
D8	12	MdoRPL26	2	19.4636	19.5208	0.0809624
D5	12	MdoRPS6	2	19.9488	19.9548	0.00846578	19.9548	0.00846578	-3.8363	-0.483816	1.39844
D6	12	MdoRPS6	2	19.9608	19.9548	0.00846578
E3	13	mdACTIN	2	22.0976	22.0793	0.0258222	22.0793	0.0258222
E4	13	mdACTIN	2	22.0611	22.0793	0.0258222
E9	13	mdACTIN5C	2	20.0906	20.0819	0.012284	20.0819	0.012284	-1.99739	2.36128	0.194619
E10	13	mdACTIN5C	2	20.0733	20.0819	0.012284
E7	13	MdoRPL26	2	19.6244	19.5947	0.0419796	19.5947	0.0419796	-2.48459	1.25125	0.420083
E8	13	MdoRPL26	2	19.5651	19.5947	0.0419796
E5	13	MdoRPS6	2	19.9478	19.9511	0.00465166	19.9511	0.00465166	-2.12822	1.22427	0.428014
E6	13	MdoRPS6	2	19.9544	19.9511	0.00465166
F3	14	mdACTIN	2	23.7664	23.8461	0.112708	23.8461	0.112708
F4	14	mdACTIN	2	23.9258	23.8461	0.112708
F9	14	mdACTIN5C	2	19.9268	19.9924	0.0927028	19.9924	0.0927028	-3.85372	0.504955	0.704682
F10	14	mdACTIN5C	2	20.0579	19.9924	0.0927028
F7	14	MdoRPL26	2	18.9933	18.9798	0.0191124	18.9798	0.0191124	-4.86635	-1.13051	2.18936
F8	14	MdoRPL26	2	18.9662	18.9798	0.0191124
F5	14	MdoRPS6	2	19.111	19.1098	0.00173712	19.1098	0.00173712	-4.73635	-1.38386	2.60966
F6	14	MdoRPS6	2	19.1085	19.1098	0.00173712
G3	15	mdACTIN	2	23.4224	23.3685	0.0762487	23.3685	0.0762487
G4	15	mdACTIN	2	23.3146	23.3685	0.0762487
G9	15	mdACTIN5C	2	20.06	20.2159	0.22046	20.2159	0.22046	-3.15259	1.20608	0.433445
G10	15	mdACTIN5C	2	20.3718	20.2159	0.22046
G7	15	MdoRPL26	2	19.2026	19.2048	0.00312494	19.2048	0.00312494	-4.16366	-0.427821	1.3452
G8	15	MdoRPL26	2	19.2071	19.2048	0.00312494
G5	15	MdoRPS6	2	19.2886	19.45	0.228204	19.45	0.228204	-3.9185	-0.56601	1.48042
G6	15	MdoRPS6	2	19.6114	19.45	0.228204

## Sheet: qPCR ind Cts R2 - RPS6
Well	Sample Name	Target Name	Plate	Cт	Cт Mean	Cт SD	Mean	Ct SD	dCt	ddCt	2^-ddCT
B3	10	mdACTIN	3	26.5335	26.2516	0.398646	26.2516	0.398646
B4	10	mdACTIN	3	25.9697	26.2516	0.398646								actin5	RPL26	RPS6
B9	10	mdACTIN5C	3	18.9393	18.9323	0.00983606	18.9323	0.00983606	-7.31928					1.49152	1.97787	1.9777
B10	10	mdACTIN5C	3	18.9253	18.9323	0.00983606								1.77445	1.25624	0.684692
B7	10	MdoRPL26	3	19.6659	19.6688	0.00415399	19.6688	0.00415399	-6.58277					2.2451	2.67451	1.64552
B8	10	MdoRPL26	3	19.6717	19.6688	0.00415399								2.02044	2.41395	0.96719
B5	10	MdoRPS6	3	19.5337	19.5685	0.0491992	19.5685	0.0491992	-6.68306					1.50346	1.37285	0.747976
B6	10	MdoRPS6	3	19.6033	19.5685	0.0491992								1.80699	1.93908	1.20461
H3	16	mdACTIN	2	23.6394	23.6758	0.0514825	23.6758	0.0514825
H4	16	mdACTIN	2	23.7122	23.6758	0.0514825
H9	16	mdACTIN5C	2	18.7177	18.7403	0.0319696	18.7403	0.0319696	-4.93545	-0.576781	1.49152
H10	16	mdACTIN5C	2	18.763	18.7403	0.0319696
H7	16	MdoRPL26	2	18.9638	18.956	0.010973	18.956	0.010973	-4.71979	-0.983949	1.97787
H8	16	MdoRPL26	2	18.9483	18.956	0.010973
H5	16	MdoRPS6	2	19.2913	19.3395	0.0681902	19.3395	0.0681902	-4.33631	-0.983823	1.9777
H6	16	MdoRPS6	2	19.3877	19.3395	0.0681902
C3	17	mdACTIN	3	26.9308	26.8612	0.0984523	26.8612	0.0984523
C4	17	mdACTIN	3	26.7916	26.8612	0.0984523
C9	17	mdACTIN5C	3	18.6762	18.7145	0.0542555	18.7145	0.0542555	-8.14665	-0.827374	1.77445
C10	17	mdACTIN5C	3	18.7529	18.7145	0.0542555
C7	17	MdoRPL26	3	19.9535	19.9493	0.00592888	19.9493	0.00592888	-6.91189	-0.329117	1.25624
C8	17	MdoRPL26	3	19.9451	19.9493	0.00592888
C5	17	MdoRPS6	3	20.7472	20.7246	0.0319426	20.7246	0.0319426	-6.13659	0.546474	0.684692
C6	17	MdoRPS6	3	20.702	20.7246	0.0319426
D3	18	mdACTIN	3	27.2892	27.0286	0.368439	27.0286	0.368439
D4	18	mdACTIN	3	26.7681	27.0286	0.368439
D9	18	mdACTIN5C	3	18.7667	18.5426	0.317006	18.5426	0.317006	-8.48606	-1.16678	2.2451
D10	18	mdACTIN5C	3	18.3184	18.5426	0.317006
D7	18	MdoRPL26	3	18.8946	19.0266	0.186699	19.0266	0.186699	-8.00204	-1.41928	2.67451
D8	18	MdoRPL26	3	19.1586	19.0266	0.186699
D5	18	MdoRPS6	3	19.5911	19.627	0.0507596	19.627	0.0507596	-7.4016	-0.718542	1.64552
D6	18	MdoRPS6	3	19.6629	19.627	0.0507596
E3	19	mdACTIN	3	27.338	27.507	0.238973	27.507	0.238973
E4	19	mdACTIN	3	27.676	27.507	0.238973
E9	19	mdACTIN5C	3	19.0935	19.1731	0.112436	19.1731	0.112436	-8.33395	-1.01467	2.02044
E10	19	mdACTIN5C	3	19.2526	19.1731	0.112436
E7	19	MdoRPL26	3	19.6171	19.6528	0.0505951	19.6528	0.0505951	-7.85416	-1.27139	2.41395
E8	19	MdoRPL26	3	19.6886	19.6528	0.0505951
E5	19	MdoRPS6	3	20.9457	20.8721	0.104187	20.8721	0.104187	-6.63493	0.0481291	0.96719
E6	19	MdoRPS6	3	20.7984	20.8721	0.104187
F3	20	mdACTIN	3	26.8782	26.6933	0.261606	26.6933	0.261606
F4	20	mdACTIN	3	26.5083	26.6933	0.261606
F9	20	mdACTIN5C	3	18.759	18.7857	0.0378027	18.7857	0.0378027	-7.90756	-0.588283	1.50346
F10	20	mdACTIN5C	3	18.8124	18.7857	0.0378027
F7	20	MdoRPL26	3	19.6371	19.6533	0.022905	19.6533	0.022905	-7.03994	-0.45717	1.37285
F8	20	MdoRPL26	3	19.6695	19.6533	0.022905
F5	20	MdoRPS6	3	20.4568	20.4291	0.0391824	20.4291	0.0391824	-6.26412	0.418936	0.747976
F6	20	MdoRPS6	3	20.4014	20.4291	0.0391824

[truncated: 11 more sheets: qPCR ind Cts R2 - RPL26, qPCR ind Cts R3 - GFP, qPCR ind Cts R3 - actin, qPCR ind Cts R3 - RPL26, qPCR ind Cts R3 - RPS6, qPCR RE from individual flies, qPCR tiss Cts R1, qPCR tiss Cts R2, qPCR tiss Cts R3, qPCR RE from tissues, additional ovarian dissections]
